# Supplementary material for: The role of JrLACs in the lignification of walnut endocarp
Source: BMC Plant Biol. 2021 Nov 3;21:511. doi: 10.1186/s12870-021-03280-3 (PMC8565057; doi:10.1186/s12870-021-03280-3)
Supplement: Supplementary file 1 — Additional file 1: Table S1. Tandem genes of the JrLAC gene family. [file 12870_2021_3280_MOESM1_ESM.xlsx]

## Sheet: Sheet1
Tandem	NCBI-Reference	Name	NCBI-Reference	Name
1	rna-XM_018954858.2	JrLAC14-1	rna-XM_018957991.2	JrLAC14-2
2	rna-XM_018956860.2	JrLAC7-1	rna-XM_035688863.1	JrLAC7-2
3	rna-XM_018957991.2	JrLAC14-2	rna-XM_035691062.1	JrLAC14-3
4	rna-XM_018970384.2	JrLAC4-2	rna-XM_018970242.2	JrLAC4-1
5	rna-XM_019004281.2	JrLAC4-4	rna-XM_018970384.2	JrLAC4-2
6	rna-XM_018995434.2	JrLAC9-2	rna-XM_018980818.2	JrLAC15-1
7	rna-XM_018988767.2	JrLAC14-6	rna-XM_035691296.1	JrLAC14-5
8	rna-XM_035691062.1	JrLAC14-3	rna-XM_018995430.2	JrLAC14-7
9	rna-XM_018995432.2	JrLAC15-3	rna-XM_018995431.2	JrLAC14-8
10	rna-XM_018995431.2	JrLAC14-8	rna-XM_018995434.2	JrLAC9-2
11	rna-XM_035691227.1	JrLAC14-4	rna-XM_035691226.1	JrLAC9-4
