# Supplementary material for: The role of JrLACs in the lignification of walnut endocarp
Source: BMC Plant Biol. 2021 Nov 3;21:511. doi: 10.1186/s12870-021-03280-3 (PMC8565057; doi:10.1186/s12870-021-03280-3)
Supplement: Supplementary file 2 — Additional file 2: Table S2. Collinearity data of the JrLAC gene family. [file 12870_2021_3280_MOESM2_ESM.xls]

## Sheet: Additonal files 2 
Seq_1	(Name)	Seq_2	(Name)	Ka	Ks	Ka_Ks	EffectiveLen	AverageS-sites	AverageN-sites	cN	cS	pN	pS	Note
XM_019004281.2	JrLAC4-4	XM_018977812.2	JrLAC4-3	0.0481185	0.467161	0.103002	1665	409.833	1255.17	58.5	142.5	0.0466074	0.347702
XM_018950745.2	JrLAC17-2	XM_018955536.2	JrLAC2-1	0.168323	1.85218	0.0908778	1728	420.833	1307.17	197.083	288.917	0.150771	0.686535
XM_019004281.2	JrLAC4-4	XM_035683175.1	JrLAC16	0.186328	2.01788	0.0923388	1653	404.917	1248.08	205.917	283.083	0.164986	0.699115
XM_019004281.2	JrLAC4-4	XM_035685124.1	JrLAC4-5	0.150359	1.84134	0.0816575	1662	410.583	1251.42	170.5	281.5	0.136246	0.68561
XM_018950745.2	JrLAC17-2	XM_035685151.1	JrLAC2-3	0.165891	1.57992	0.104999	1734	421.5	1312.5	195.333	277.667	0.148825	0.658758
XM_018977812.2	JrLAC4-3	XM_035683175.1	JrLAC16	0.191427	2.56145	0.0747337	1659	405.667	1253.33	211.75	294.25	0.168949	0.725349
XM_018977812.2	JrLAC4-3	XM_035685124.1	JrLAC4-5	0.145518	2.18059	0.0667335	1659	408.417	1250.58	165.417	289.583	0.132272	0.709039
XM_018955536.2	JrLAC2-1	XM_035685151.1	JrLAC2-3	0.0544235	0.410345	0.132629	1740	416.083	1323.92	69.5	131.5	0.0524958	0.316042
XM_018949655.2	JrLAC9-3	XM_018963281.2	JrLAC17-3	0.0416341	0.414621	0.100415	1737	416	1321	53.5	132.5	0.0404996	0.31851
XM_018992655.2	JrLAC9-3	XM_018952257.2	JrLAC9-1	0.0951143	0.567872	0.167492	1749	410.333	1338.67	119.583	163.417	0.0893302	0.398253
XM_018966361.2	JrLAC12-1	XM_018983416.2	JrLAC12-2	0.0486263	0.38906	0.124984	1734	422.5	1311.5	61.75	128.25	0.0470835	0.30355
XM_018966361.2	JrLAC12-1	XM_018973047.2	JrLAC13	0.237899	1.43193	0.166139	1716	416.5	1299.5	264.917	266.083	0.20386	0.638856
XM_018973904.2	JrLAC11-1	XM_018996016.2	JrLAC11-2	0.0981341	1.57032	0.0624931	1668	400.583	1267.42	116.583	263.417	0.091985	0.657583
XM_035683175.1	JrLAC16	XM_035685124.1	JrLAC4-5	0.196693	1.68694	0.116598	1659	407.667	1251.33	216.5	273.5	0.173015	0.670891
XM_018983416.2	JrLAC12-2	XM_018973047.2	JrLAC13	0.24314	1.66844	0.145729	1716	419.833	1296.17	269.167	280.833	0.207664	0.668916
