# Supplementary material for: The role of JrLACs in the lignification of walnut endocarp
Source: BMC Plant Biol. 2021 Nov 3;21:511. doi: 10.1186/s12870-021-03280-3 (PMC8565057; doi:10.1186/s12870-021-03280-3)
Supplement: Supplementary file 3 — Additional file 3: Table S3. Expression of JrLAC genes at the unlignified and lignified stages. [file 12870_2021_3280_MOESM3_ESM.xlsx]

## Sheet: LAC TRCTI
		A-ZM1-1_fpkm	A-ZM1-2_fpkm	A-ZM1-3_fpkm	B-ZM1-1_fpkm	B-ZM1-2_fpkm	B-ZM1-3_fpkm
JrLAC1	108984288	0.27	0.17	0.1	0	0	0
JrLAC2-1	108983777	0.8	0.85	1.77	7.76	12.63	8.37
JrLAC2-2	108990223	0.64	0.8	0.87	10.44	22.86	6.5
JrLAC2-3	109013004	0	0	0	0	0.28	0
JrLAC4-1	108994849	0.93	0.69	0.82	0.81	2.62	1.13
JrLAC4-2	108994944	0.94	0.49	0.81	1.48	1.62	2.64
JrLAC4-3	109000806	0.41	0.21	0.48	3.04	7.44	4.28
JrLAC4-4	109021622	0.25	0.2	0.51	5.56	15.05	11.31
JrLAC4-5	109012365	0.61	0.66	0.6	0.18	0.16	0.44
JrLAC6	108989255	9.07	10.29	19.37	0.77	0.9	1.35
JrLAC7-1	108984801	0	0	0	0.05	0	0
JrLAC7-2	109002960	0	0	0	0	0	0
JrLAC9-1	108981170	39.07	45.16	38.92	13.51	13.63	13.67
JrLAC9-2	109013371	11.71	13.98	12.51	1.61	3.2	0
JrLAC9-3	109011443	0.78	1.55	1.46	0	0	0
JrLAC9-4	109016897	0.45	0.98	0.71	0.06	0	0.12
JrLAC11-1	108997567	2.45	3.16	3.96	0.29	0.62	0.31
JrLAC11-2	109013800	0.46	1.05	0.85	0	0.12	0.11
JrLAC12-1	108991934	52.35	16.35	64.87	108.2	194.27	125.58
JrLAC12-2	109004750	0.03	0	0	19.9	42.98	18.29
JrLAC13	108996980	0.4	0.46	0.47	0.37	0.54	0.05
JrLAC14-1	108983274	0	0	0	0	0	0
JrLAC14-2	108985628	0	0	0	0.19	0.17	0.31
JrLAC14-3	108985630	9.55	25.8	11.88	1.19	0.64	1.83
JrLAC14-4	108991517	0	0	0	0	0	0
JrLAC14-5	118348788	130.92	149.55	143.9	22.74	28.97	33.18
JrLAC14-6	109008603	20.55	16.29	20.77	14.12	22.28	20.23
JrLAC14-7	109013368	10.47	13.28	11.64	2.64	2.37	1.21
JrLAC14-8	109013369	7.34	9.81	9.09	2.12	1.86	1.09
JrLAC15-1	109002896	30.01	27.46	31.39	8.91	11.34	11.82
JrLAC15-2	109014678	0	0	0	0	0	0
JrLAC15-3	109013370	10.69	12.71	11.1	2.32	2.9	1.55
JrLAC17-1	108979069	0.67	0.7	1.27	0.09	0.37	0.82
JrLAC17-2	108979942	0.45	0.2	0.32	5.66	12.55	11.27
JrLAC17-3	108989607	0.11	0	0	0	0	0.2
JrLAC17-4	109009009	0.64	0.51	0.98	0	0.11	0.2

## Sheet: Subfamily
	20 d-1	20 d-2	20 d-3	45 d-1	45 d-2	45 d-3
I	3.31	3.06	5.21	23.95	48.8	27.36
II	10.07	10.95	12.58	14.5	29.94	23
III	52.78	16.81	65.34	128.47	237.79	143.92
IV	271.54	316.57	293.37	69.41	87.36	85.01
V	0	0	0	0.05	0	0
VI	9.34	10.46	19.47	0.77	0.9	1.35
	20 DAF	45 DAF
Subfamily I	3.86	33.37
Subfamily II	11.2	22.48
Subfamily III	44.9767	170.06
Subfamily IV	293.827	80.5933
Subfamily V	0	0.0166667
Subfamily VI	13.09	1.00667
	20 DAF	45 DAF
I	1.1758	13.4711
II	1.27354	7.73312
III	25.1885	59.1624
IV	22.5185	9.75607
V	0	0.0288675
VI	5.55355	0.304357
