# Supplementary material for: The role of JrLACs in the lignification of walnut endocarp
Source: BMC Plant Biol. 2021 Nov 3;21:511. doi: 10.1186/s12870-021-03280-3 (PMC8565057; doi:10.1186/s12870-021-03280-3)
Supplement: Supplementary file 6 — Additional file 6. LAC protein Sequences of J. regia. [file 12870_2021_3280_MOESM6_ESM.fas]

>JrLAC1  XP_035546651.1
----------------MEGLCQHYRFFFA-----ITLQVLLLAGLDLQLSYSSTTTQSF-----HFNVEWKKVSRLCHTKPLLTVNGEYPGPTIAVHEGDNVEIKVTNNMAMNTTIHWHGIRQLRTGWADGPAYITQCPIRGGQSYTYKFTVIDQRGTLLWHAHYGWQRSSVHGSFIIHPRM---PYPFS-VPIQSEVPIILGEWWNA-EVAAVENEMMLYGGGPNSSDAYTINGLPGPLYPCSNKDTYIQTVEHGKTYMLRIINAALNNELFFAIAKHTLTVVEVDAVYTRPFTTTAIMVAPGQTTNVLFTANRIPDSSGMFVMAVTPYITSI---FPFNNSTSVGFLRYS-NFRTETSETP----FLPRSSAFHNLPEMR---DTAFATRFSKKIRSLASPEYPCHVPKKIDKRVITTISLNLQDCP---ANKTCKGYED-KRFFASMNNQSFVRP---LKSILEYHYKNFT--AYSLDFPEKPPNA-FDYTGVD-----PVKENMNTEFGTRLLILPYGTKIEIVLQDTGFL-NVENHPIHVHGHNFFIVGSGFGNFDA--IKDPKNYNLVNPPERNTVAVPAGGWAAIRFNADNPGVWFIHCHLEEHTSWGLAMAFIVKNGPEQSQSLLPP-PQDLPSC-----------------------
>JrLAC11-1 XP_018829449.1
----------------------MARAVPG-----FTFLFFGVLG--LIFFPAEAAIKNY-----HFDIQVKNVSRLCHAKPIVTVNGRFPGPTIYVREGDRVLINVTNHAQYNMSIHWHGLKQYRNGWADGPAYITQCPIQTGNSYTYDFNVTGQRGTLWWHAHILWLRATVHGAFVIMPKPG-TPFPFP-QPHQEFE-LLFGEWWHA-DVEDVVKQGTNMGLPPNMSDAHTINGKPGPLFPCSEKHTFAIEVESGKTYLLRIINAALNDELFFAIAGHNMTVVEVDAVYTKPFSTQAILIAPGQTTNVLVQANQV--PGR-YFMAARPYMDAP---LSIDNKTAAGILQYKGIPNTFL-------------PTLPQLPAPN---DTEFALSYNKKLRSLNTPRYPAKVPLKVDRNLFYTVGFGKNSCP------TCLNG---TKLLASLNNISFVMP---QVALLQAHHFN-IKGVYRVDFPDRPPTP-FNYTG-A-----PLTANLGTATGTRIGKIAFNSTVELVLQDTNLL-TVESHPFHLHGYNFFVVGTGIGNFDP--AKDPAKYNLVDPVERNTVGVPTGGWTAIRFRADNPGVWFLHCHLELHTGWGLKTAFVVEDGPGADQSVLPP-PKDLPPC-----------------------
>JrLAC11-2 XP_018851561.1
--------------------MGNCKNFSY-----IPFFFLLCLLGTFFFLPIEAAVKKY-----QFDIQVRNVSRLCHAKPIVTVNGMFPGPTVYVREGDRVLINVTNYAQYNMSIHWHGLKQYRNGWADGPAYITQCPIKTGNSYVYDFNVTGQRGTLWWHAHIFWLRATVYGAIVVMPKQG-TPFPFP-QPDREVN-ILLGEWWNN-DVEEVVKQGNKLGLPPNMSDAHTINGKPGPLFPCSEKHTFAMEVEQGKTYLLRIINAALNDELFFAIAGHNMTVVEVDAVYTKPFTTQAILIAPGQTTNVLVQATQV--PSR-YFMAARPFMDVP---LSIDNKTAAAILQYKGIPNTVL-------------PILPQLPAPN---DTAFALSYNGKLRSLNSPRFPANVPLKVDRHLFYTIGLGMNPCP------TCLNG---TRLTASLNNITFVMP---QTGLLQAHYFN-IKGVFTTDFPDRPPTS-FNYTG-A-----PLTANLGTTLATRLSRIAFNSTVELVLQDTNLL-TVESHPFHLHGYNFFVVGTGVGNFDP--SKDPAKFNLVDPPERNTVGVPTGGWTAIRFRADNPGVWFMHCHLELHTSWGLKTAFVVENGKGADQSILPP-PKDLPPC-----------------------
>JrLAC12-1 XP_018821906.2
--------------MEALNDMFANSRCS------FVLFGLFVLFASAMTSLAHAKTQQH-----EFVIQATPVKRLCKTHKSITVNGQYPGPTLEVNNGDTMIVKVTNKARYNVTIHWHGIRQMRTGWADGPEFVTQCPIRPGGSYTYRFTIQGQEGTLWWHAHSSWLRATVYGALIIRPKEGDS-YPFT-KPKRETP-ILLGEWWDA-NPIDVVREATRTGGAPNVSDAYTINGQPGDLYNCSNQDTYIVPIDSGETNLLRVINAALNQPLFFTVANHKLTVVGADASYTKPFTTSVLMLGPGQTTDVLINGDQP---PARYYLAALAYASAPN--APFDNTTTTAILEYKSAP-------CAAKNCSASKPVMPPLPAFN---DTATVTAFSKSFRSPR----KVEVPTQIDENLFFTIGLGLNKCPKNFGSSRCQGPNG-TRFTASMNNESFVLPS--NISILQAYQQGIP-GVFTSDFPANPPLK-FDYTG------NVSRSLWQPVPGTKGYKLKFGSRVQVVLQDTSIF-TPENHPIHLHGYDFYIIAEGFGNFNP--NTDTAKFNLVDPPLRNTVAVPVNGWAVIRFVADNPGAWLLHCHLDVHINWGLAMVFLVDNGVGELQSIESP-PTDLPLC-----------------------
>JrLAC12-2 XP_018838961.1
--------------MGALYNIFADSRAS------FFLFGLVLLFASAMSTLAHAKTHHH-----KFVVQATPVKRLCKTHNSITVNGQYPGPTLEVNNGDTLVVKVTNKARYNVTIHWHGIRQMRTAWADGPEFVTQCPIRPGGSYTYRFTIQGQEGTLWWHAHSSWLRATVYGALIIRPKEGDS-YPFP-KPKRETP-ILLGEWWDT-NPIDVVREATRTGAAPNVSDAYTINGQPGDLYNCSSKGTYTVPIDSGETNLLRVINAALNQPLFFKVANHKLRVVGADASYTKPFTTSVLMLGPGQTTDVLINGDQP---SGRYYIAARAYASAPN--APFDNTTTTAILEYKSAP-------CAAKNCAASKPVMTSLPAFN---DTATVTAFSNSFRSPN----KVEVPTEVDENLFFTIGLGLNKCPPHFRARRCQGPNG-TRFAASMNNVSFVLPS--NISILQAYQQGIP-GVFTADFPANPPLK-FDYTG------NVSRSLWQPVPGTKGYKLKYGSRVQVVLQGTSIF-TPENHPIHLHGYDFYIIAEGFGNFNP--KTDTAKFNLVDPPLRNTASVPVNGWAVIRFVADNPGAWLLHCHLDVHINWGLAMVFLVDNGVGELQTIEHP-PADLPLC-----------------------
>JrLAC13 XP_018828592.1
----------------------METYNLIVKPWCSHFFLGLFAMLALLSLSADAETHYH-----QFVIQAKPVKRLCRTHNTITVNGQFPGPTLEVRNGDSLVIRVVNSAQYNISLHWHGIRQLRNPWADGPSYVTQCPIQPGGTYTYRFTIINQEGTLWWHAHTNWLRATVYGALIIHPKLGSP-YPFS-TPKREYT-ILLGEWFDR-NPMDVLKLAQFTGAAPNVSDAFTINGQPGDLYRCSSQETKRFAIESGETVLLRIIGSMLNQELFFAIANHKMTVVGVDAAYTKPFTTNVVMIGPGQTTNVLLTADQP---PAHYYMAAHAYNTAN---APFDNTTTTAILEYKSAP------CKKGQSS---RPVFPQLPGYN---DTATATAFTAGIKSPAS---QVKAITDIDENLFFTAGLGLNNCTRPN-SPRCQGPNG-TRITASMNNVSFVLPR--TNSIMQAYYQGVP-GVFTTDFPPVPPVQ-FDYTG------NVSRGLWQPIPGTKLYKLKYGSRVQIVLQDTSIV-TTEDHPMHIHGYHFYVVGSGFGNFNP--RTDPANFNFVDPPLRNTIGTNPGGWVAIRFVADNPGVWLVHCHIDAHLSTGLAMAFLVENGFGESQSVIPP-PADLPTC-----------------------
>JrLAC14-1 XP_018810403.1
---------------------MELS--KIGLCLGFLFFV-FLHGVLADCSTATRKVHRY-----NFSLRETSFTRLCTTKRMLTVNGQWPGPKIQVCKGDTAFVHVHNAGKYGVTIHWHGVKQPRNPWSDGPENVTQCPIQPGKSFTYEVTFSDEEGTVWWHAHSDWSRATVHGAIVVLPSNG-TTYPFR-KPDAEKV-LVLGEWYNG-DLKEIIYNATETGAAPVESNAYTINGQPGFPNKCSKETTYRLLVQHGKTYLIRLINAVMNEEMFFGIANHTLRVVAQDGAYIKPITTNYIMTSPGQTMDILITANQPP--S-YYYIAASPFFDAGSI-ATYDSSNTSAILEYTGIF-APPA----------SPPYP-SLPNIR---DRAAADKFTNRIRALASRAHPINVPKKIDKKLFMTVSLNQILCPG----ATCGGPDG-NRLSSSLNNISFATST---IDILQAYYRSLPG-VFTKDFPDRPPYV-FNYTGD----VGNN--TLYTYQGTNVTMINYGAAVEIVFQGTNVE-SGEFHPMHLHGYSFYSVGTGYGNYDE-TTSPK-TYNLKDPPEVNTVGLPRNGWVAIRFIANNPGVWFLHCHLERHASWGMGTVLIVKNGPTKETSIRPP-PPNMPRCSN---------------------
>JrLAC14-2 XP_018813536.1
----------------------------MGSILWFLGIIFFLNGMLRCMAN--TNVHYY-----NFVLKETKFTRLCSTKSMLTVNGSFPGPTIRVHKGDTVYVNVQNQGEYGVTIHWHGVKQPRNPWSDGPENITQCPIPPNTSFTQQIIFSDEEGTLWWHAHSDWSRATVHGAIIISPAPN-TTYPFP-KPYAEET-IVLGEWYKG-DVMAIINDALATGGDPNTSNAFTINGQPGDLYDCSKESTYRLLVNYGKTYLLRIINAVMNEEQFFGIANHSLTVVGTDGAYIKPITTNYIMITPGQTMDVLVTANQAL--S-HYYIVTTPFADTT---APFDNTTATAILQYTGKY-IAPS----------SPSFP-TLPSYN---DKAAVENFTKLLRSLASKEHPVQVPKTITKSIFITVSVNQLYCPD----QSCAGPNG-NRLSASLNNISFQTPT---TDILQAYYRNLPN-VYTNNFPKQPPYY-FNFTGD----VGNN--TIFPSLGTKVLTIDYNDAVEIVFQGTNIG-AAENHPMHLHGFSFYVVGIGSGNFNN-KTSPK-SYNLVDPPEVNTIGVPKNGWLAIRFIANNPGVWFMHCHLERHASWGMNTVLIVKNGGTNATSIRPP-PKYMPPCSKS--------------------
>JrLAC14-3 XP_035546955.1
---------------------MGILNIRMNLILGFLGLS-LLNGLLLCKG----DVHYY-----DFVLKETNYTRLCSTKSILVVNGSFPGPTITIRKGDTVFVNVHNQGLYGVTIHWHGVKQPRNPWYDGPENVTQCPIPAGTNFTYEVIFSDEEGTLWWHAHSDWSRATVHGAIIILPAVG-TKYPYP-HPDAQQT-IILGSWFKG-DLKAIPEEALVTGGDPELSDAYTINGQPGDLYECSKETTYRLLVDYGKTYLLRIVNGVMNQEHFFGIAGHNLTVVGTDAAYIKPIVTDYIMITPGQTMDVLVTMNQNR--S-YYYIASTPFADTN---APFDNTTTTAIIQYNGKY-AAPS----------SIPMP-KLPSYN---DKDAAESFINSLRSLASKEHPINVPMDITRRIYMTISINQIACPN----SSCSGPNG-NRFSSSLNNITFSTPS---ISVLQAYYKRLSG-VYTTDFPEEPPYF-FNFTGD----VGDN--TLYPTQGTKVIMLKYGEAVELVFQGTNVADAPENHPMHLHGFSFYMTGIGSGNFNN-ETDPK-NFNLVDPPEVNSIGVPKNGWAAVRFVANNPGVWFMHCHLEIHATWGMGMVFIVTNGPTRDTSMRVP-PAYMPPCSKT--------------------
>JrLAC14-4 XP_035547120.1
---------------------MRLK--NLGLVLGFLGFW-LLYGVSFCIA---YDVHHY-----SFILKETNFTRLCEEKTILTVNGMFPGPTIRVRKGDRAFVNVHNHADYGVTIHWHGVKQPRNPWSDGPENITQCPIKPGKNFTYEVIFSDEEGTLWWHAHSNWTRATVHGAIIIYPDVG-VTPNYT-YN-AEEV-IILGDWYKE-NLTTLVNAAAAVGIDPNVSDSYTINGQPGYPNNCSTETTYALPVQEGNTYLLRIVNAVMNTEMFFGIAKHNLTVVGQDGAYTSKFDTSYIMITPGQTMDVLLTANQSP--ADNYYMAASSFAASD---APYDETNTSALVVYN----NSPS----------SILYP-QLPLPN---NTNAAISFTSQIKNSES----VNLQEGFDERIIITVSANQLPCDL----DKCDGPQG-NKLSTSLNNVSYVSTS---IDILQAYTRGLLG-TY-EELPHNPPFPGTNWTNI----ERDDPEYIFPSQGTKVLTIDYGKSIEIVYQGTSIG-NPENHPLHLHGYSFYVVGTASGNFTE-EAYKE-NLNLDNPPKVNTVGVPKSGWIAIRFVANNPGVWFMHCHFERHVTLGMATVLIVRNGTTEETSLLPP-PVGLPECS----------------------
>JrLAC14-5 XP_035547189.1
---------------------MELS--KIGLSLGFLCFF-FLHGVLA-CS--TRKVHHY-----SFIVSETNFTRLCITKSMLTVNGQWPGPTIQVRKGDTAFVQVHNHGKYGITIHWHGVKQPRNPWSDGPENVTQCPIQPGKSFIYEVTFTDEVGTVWWHAHSDWSRATVHGAIVILPARG-TTYPFR-KPDAEKV-LVLGEWYNG-DLKEIIDKATESGAPPEESTAYTINGQPGFPNNCSKETTYRLQVQHGKTYLLRLVNAVMNEEMFFGIANHKITVVAQDGAYIKPITTDYIMTSPGQTMDILLIANQPP--S-HYYIAGSPFFDAGFI-ATYDSSNTSAILEYTGNF-APPA----------SPPYP-SLPNIR---NRAAADNFTKRIRALASRAHPVNVPKKIDTKIFMTVGLNEMFCAN----ASCGGPNG-NKLSSSLNNISFVTST---IDILQAYYRDLPG-VFKKDFPDKPLYV-FNYTGE----VADN--TLYPVQGTNVTMINYGASVEMVFQGTSVQ-FGEFHPMHLHGYSFYWVGTGYGNYDE-TTSPK-TYNLKDPPEVNTVGLPRNGWVAIRFVANNPGVWFLHCHLERHASWGMSTVIIVKNGPTKATSIRPP-PPNLPTCS----------------------
>JrLAC14-6 XP_018844312.1
---------------------MEIN--KISFILGILGFL-FLNATPR-CT--AYNVHHY-----SFILRETNFTRLCTTKSMFTVNGQWPGPTIHVRKGDRAFVNVHNNGEYGVTIHWHGVKQPRNPWSDGPENITQCPIQPGKNFTYEVIFSDEEGTLWWHAHSDWSRATIHGAIVILPKLG-TSYPFP-KPYAEQV-LILAEWFNG-DVKEIIENATATGGDPETSNAYAINGQPGFPNNCSNETTYRLPVRRGKTYLLRLVNSGMNEEMFFGIAKHNLTVVAQDGAYIKPITTSYIMITPGQTMDILLTANQAP--S-HYYMAASPFFDSN---APYDSSNTSAILQYTGTY-TLPA----------SIPYP-TLPNAT---DKAAADNFTTRIRALASPKYPIDVPKKIDTRIIIAVSVNQILCAN----ASCSGPNG-NRLSASLNNISFVTPK---IDVLQAYYRSLPK-VFTKDFPNKPPYE-FNYTGD----VGNN--TIYPSLGTNVTLIKYGAAVEIVFQGTNVG-NAENHPMHLHGFSFYLVGTGYGNYNA-TTSPK-TYNLKDPPKVNTIGVPKNGWATIRFIADNPGVWFMHCHLERHASWGMDTVLIVKNGPTKETSIRPP-PAHLPICS----------------------
>JrLAC14-7 XP_018850975.1
--------------------------MYSFSELLGL--LVLSEILLICMAQN--NVHYY-----DFVLKDTNFTKLCATKSIFAVNESFPGPVIRVHKGDTVYVNVYNQGTYGVTIHWHGIKQPRNPWFDGPEYITQCPIPAGTNFTYQVLLSSEEGTLFWHAHSDWTRATVHGAFVILPAEG-TTYPFP-KPDEEQV-LVFASWYKE-DVMTLLDEALRYGGLTTLSDSYAINGEPGDFYPCSRDTTYRMSVDYGKTYLLRIVNTVQNTEMFFAIADHNLTVVGWDGSYVKPLVCSYIMITPGQTMDVLVTANQS---LGHYYMLASPYFDGQAD--DFDKSITSAIFQYNGNY-TPPS----------SPVYPTNIPGFY---DIGAATFYTSSLRSLATPEHPVDVPQNVSTRMYIAVSINMMKCPN----ASCAGPDG-NRLSSGLNNISFANPS---MDILQAYYRNISG-YYDTNFPNRPPHV-FNFTSE----DLLTDNVTISDQGTRVKVLDYNATVEITFQGTNIMNSGENHPMHLHGFRFYVVGTGTGNFDK-ETDPL-TYNLVDPPEANTVPVPKDGWATIRFIASNPGVWYMHCHFDRHMSWGMDTAFIVKNGGTEDSTLLPP-PAYMPPCESDSLYGVRPSIFQKKE------
>JrLAC14-8 XP_018850976.1
-----------------------MNSEYYTLLLEITVGIMLLSGQFFCVVEG--DVQHY-----DFVLKEKNFTRLCSTKSMLVVNGSFPGPVIRVHKGDTVFVNVHNQGYYGVTIHWHGVKQPRNPWSDGPENITQCPIQPGTNFTYEVIFSEEEGTLWWHAHSDWTRATVHGAIVVLPAVG-STYPFP-KPDGEEV-VVLAAWYKG-NLKELVDEAMEDGTDLPHSDAYTINGEPGDFCDCSNGTAYRWMVDYGKTYLLRVVNGIMNAENFFAIARHNFTVVGMDGHYIKPISTSYIMISPGQTMDILLTANQS---LGSYYMATRQFSSEDVTVTGFDHANVTAILEYRGNY-TSPS----------PPSFPSTLPMYL---DLYAALKFTKSIRSLASQDYPINVPMNITTRMYVTSSMNTMICTS-----CSGADDG-QILASSLNNVSWANPH---IDVLQAYYRNISG-VYTTDFPDFPPSF-YNFTGD----EFE-DDLDKTVQGTKVKVLNYNESVEIVFQGTNLIKGSVNHPMHLHGYSFYVVGTGGGNFNN-ETDPK-EFNLVDPPEVTTFGVPKLGWVAIRFVAKNPGVWFWHCHLDRHLSWGMNTVFIVKNGGTAETSIRQP-PAYMPPCKVPLKSPLENDHDQDVLDTAN--
>JrLAC15-1 XP_018836363.1
------------------------MNFKYYMMMLEILGITLLAGQFFCMVQG--DAHYY-----DFVLREKNFTRLCSTKSMLVVNDSFPGPVIRVHKGDTVFVNVHNQGYYGVTLHWHGVKQPRNPWSDGPEYITQCPIQPGTNFTYKVIFSEEEGTLWWHAHSDWTRASVHGAIVVQPPIG-STYPFP-KPDDEEI-IVLAAWYKG-NLRELVEEAMEEGSDPPHTNADTINGEPGDFCACSRDTTYRWTVDYGKTYLLRVVNALTNADLFFAVSQHNFTLVGMDGHYTKPIATSYIMISPGQTMDILLTANQS---LGYYYMASRQFSSEDSTVTGFDHVNATAILQYSGNY-TAPS----------SPSFPSTLPMYL---DFYAALKFTKSIRSLASQDYPVNVPMNITTRMFITASMNTITCTT-----CSGGMDD-EIVATSLNNISWVNPR---IDVLQAYYRNISR-VYTTDFPDFPPSF-FNFTAD----EFA-DNMALTVLGTKVKVLDYNESVEIVFQGTNLLKGSMNHPMHLHGHSFYVVGTGVSNFNN-ETDPD-EFNLVDPPEVTTFAVPKSGWVALRFVAKNPGVWFWHCHYDRHLSWGMNTVFIVKNGGSVETSILQP-PAYMPSCDVPFKSWLKNKGSLDDKANQSG-
>JrLAC15-2 XP_018852720.1
---------------------MLKRSIMSPVKTNSVLLLQIMLGLFLLAG---MVIHCHGLSRHTFVVKEAPYTRLCSTKNILTINGKFPGPTLQVRKGETIVVDVHNKGDYNITIHWHGVKQPRYPWSDGPEYITQCPIQPGKKFRQKIIFSSEEGTLWWHAHSDYTRATVYGAIIIHPKKG-THYPFP-KPHAEFP-IILGEWWKQ-GIMELYETFLQSGGDPNVSDAYTINGQPGDLYPCSKSETVKLMVEHGKTYLLRIINAALQDILFFAVGKHNLTVVGTDASYTKPLTTDYIAISPGQTIDVLLKANQ-P--HGDYYMAASVYSSAAG--VPYDNTTTTAILHYNESYINASS----------RPYFP-NLPFYN---DTNASASFTGKLRSLADEDHPVKVPLNISTKLIYAASVNTLPCNNR--TSSCEGPNG-LRLSASLNNISFRLPS---TSILEAYYNHIGG-VYGDQFPSVPPLL-YNFTAD----DLP-SFLNTPKIGTEVKVLEYNSTVELVFQGTNLANTGTDHPMHIHGYSFYVVGWGFGNFDK-DKDP-LEYNLVDPPLQNTIAVPKNGWATIRFKANNPGVWFMHCHLERHLSWGMDTAFIVKNGDYPEAQLISP-PPDMPPC-----------------------
>JrLAC15-3 XP_018850977.2
-----------------------MVKMLLKYTMLEILGITLLAGQFFCMVQG--DSHYY-----DFVLREKNFTRLCSTKSMLVVNDSFPGPVIRVHKGDTAFVNVHNQGYYGVTIHWHGVKQPRNPWSDGPEYITQCPIQPGTNFTYEVIFSDEEGTLWWHAHSDWTRATVHGAIVVLPAIG-STYPFP-EPDGDEV-VVLAAWYKG-NMKELVDEAMFAGSDLPHSDAYTINGEPGDFCDCSNGTANRWIVDYGKTYLFRIVNGVMNAEVFFAVAQHNFTVVGMDGHYIKPIATDYIMISPGQTMDILLTANQS---LGSYYMAARQFSSEDVSVTGFDHANVTAILEYRGNP-TSPS----------PPSFPSTLPMYL---DFYAALKFTKSIRSLASQDYPVNVPLNITTRMVVTASMNTMICTS-----CSEGVDN-DILASSLNNISWVNPH---TDVLQAYYRNISG-VYTTDFPDFPPSF-FNFTAD----EFP-DNIDLTVQGTKLKVLNYNESVEIVFQGTNLLKGSVNHPMHLHGYSFYVVGTGFGIFNN-KTDPE-EFNLVDPPEVTTFGVPKIGWVAIRFVAKNPGVWFWHCHLDRHLSWGMNTVFIVKNGGTVETSIRQP-PAYMPSCKVPLKSWLKNEDVLDERASK---
>JrLAC16 XP_035539068.1
----------------------MDRRFWT-----LMLLG-----VFLFPALVESLVRHY-----NFNVVLKNTTKLCATKAIATVNGKFPGPTLYAREDDTVIVRVTNHITHNVTIHWHGVRQLRTGWSDGPAYITQCPIQPGQNFMYSFNLTGQRGTLLWHAHISWLRATLHGAIVILPKRG-IPYPFP-KPHKEKI-IILAEWWKA-DVEAVVNQATQSGLPPNISDTHTINGHPGPVPGCSSQGGYTLHVESGKTYLLRIINAAVNDELFFKIAGHGLTIVEVDASYTKPFQTDTIFISPGQTTNALLTANQA--IGK-YLLAVTPFMDAP---VGFDNLTNYATLRYKGTPANPP-------------TILTTVPPQN---ATPLTHAFMDSLRSLNSKQYPTKVPLTLDHSLFFFLGVGVNPCA------TCVNG---SRLVADINNVSFVMP---TVALLEAHYSN-IQGVFTDDFPGNPPIP-FNYTG-------NSPSNIQTMNGTRLYRLAYNSTVQIVLQGTAVI-APENHPTHLHGFNFFVVGKGLGNFDP--YKDPLKFNLVDPVERNTIAVPTAGWTAIRFRADNPGVWFLHCHLEVHTTWGLKMAFLVDNGKGPNESLPPP-PSDLPKC-----------------------

>JrLAC17-1 XP_018805200.1
------------MGVSLDLSSPAFS--GV-----FLFTLMTFCLIPELTIAG--ITRHY-----KFDVKLQNVTRLCHTKSMVTINGQFPGPRIVAREGDQLLIKVVNHVQNNITIHWHGIRQLQTGWADGPAYVTQCPIQNGHSYVYNFTIVGQRGTLFWHAHISWLRSTVYGPLIILPKRG-VPYPFA-QPYKE-VPIIFGEWWNA-DPEAVINQAMQTGGGPNVSDAYTINGLPGPLYNCSARDAFKLKVKPGKTYLLRLINAALNDELFFSIANHTLTVVEADAVYVKPFETDTLLIAPGQTTNVLLKTKPHF-PNATFFMTARPYVTGL---GTFDNSTVAGILQYEFS-SKTLSTPS----IKKLPLFKPILPPLN---DTSFATNFTNKLRSLASDRFPANVPQKVDKRFFFTIGLGTTPC---QQNQTCQGP-NGTRFAASVNNVSFALP---TTALLQAHFFGQSNGVYRPDFPSSPIFP-FNYTG-------NPPNNTMVSNGTKLVVLPFNTSVELIMQDTSIL-GAESHPLHLHGFNFFVVGQGFGNFDL--NKDPANFNLVDPVERNTVGVPSGGWVAIRFQADNPGVWFMHCHLEIHTSWGLKMGWLVLDGKLPNQKLLPP-PADLPKC-----------------------
>JrLAC17-2 XP_018806290.1
-----MHRQKGMICTTSPNVPPFASTAVL-----LIFGLFVV--SSLPEFAQG-ITRHY-----TFNIKYHNVTRLCHTRSIISVNGQFPGPRVVAREGDRVIVKVVNHVTNNVTIHWHGVRQLRSAWADGPAYVTQCPIQTGQTYTYNFTITGQRGTLLWHAHISWLRATLYGPIVILPKRN-ESYPFD-KPYREIP-ILFGEWFNV-DPEAVIKQALQTGAGPNVSDAYTINGLPGPLYNCSSKDTYKLKVKPGKTYLLRLINAALNDELFFSIANHTLTVVDADAVYVKPFETDKLLISPGQTTNVLLKTKPSY-PNATFLMAARPYFTGQ---GTIDNSTVAGFLQYEHP-SHRSS---SS--IKNVTLLNATLPAIN---ATNVVADLARKLRSLANAQFPANVPQTVGRKFFFTVGLGTNPCP---KNTTCQGPSNVTKFSASVNNVSFVLP---SVAMLQAHFFGQSNGVYTTDFPANPPAP-FNYTG-------TPPNNTNVSNGTRAVVLQFNTSVELVLQDTSIL-GAESHPLHLHGFNFFVVGQGFGNYDP--NKDPASFNLVDPVERNTAGVPAGGWLAIRFLADNPGVWFMHCHLDVHTSWGLRMAWIVLDGPQPNQKLPPP-PSDLPMC-----------------------
>JrLAC17-3 XP_018818826.1
------------MGFSL-LCSPAIS--GV-----FLFSLIACCLLPELALAGAGITRHY-----KFNVKLQNVTRLCHTKSIVTINGQFPGPRIVAREGDHLLIKVANHVQNNISIHWHGIRQLQTGWADGPAYVTQCPIQTGQSYLYNFTIVGQRGTLFWHAHISWLRSTVYGPLIILPKRG-VPYPFA-KPYKE-VPLIFGEWWNA-DPEEVISQALQTGGGPNVSDAYTINGLPGPLYNCSIRDTFKLKVKPGKTYLLRLINAALNDELFFSIANHTLTVVEADAVYVKPFETDTILIAQGQTTNVLLKTKPHF-PNATFFMTARPYVTGL---GTFDNTTVAGILQYDLFPSKTLSTIS----IKKLPLYKPVLPPLN---DTSFAANFTSKLRSLASFQFPANVPHKVDKRFFFTIGLGTSPCD--QQNQTCQGP-NGTRFAASVNNVSFSLP---TTALLQAHFFGQSNGVYSPDFPSSPRIP-FNYTG-------NPPNNTMVSNGTKMVVLPYNTSVELIMQDTSIL-GAESHPLHLHGFNFFVVGQGFGNFDP--NKDPANFNLADPVERNTVGVPSGGWVAIRFQADNPGVWFMHCHLEIHTSWGLKMGWVVLDGKLPNQKLLPP-PADLPKC-----------------------
>JrLAC17-4 XP_018844873.2
------------MGVPL-LSSPAIFPAVF-----FLFSFTTLCLVPEIALAG--ITRHY-----KFDIKLQNVTRLCHTKSIVTVNGQFPGPRIVAREGDQLLIKVVNHVQNNISIHWHGIRQLQTGWADGPAYVTQCPIQTSQSYVYNFTIVGQRGTLFWHAHISWLRSTVYGPLIILPKHG-FPYPFA-KPYKELVPIIFGEWWNV-DTEAVINQAMQTGGGPNVSDAYTINGLPGPLYNCSAKDTFKLKVKPGKTYLLRLINAALNDELFFSISNHTLTVVEADAIYVKPFETNIVLIAPGQTTNVLLKTKADF-PNATFVMTARPYVTGL---GTFDNSTVAGILEYEFPPQTLHSVASDH--FRKLQLFKPVLPPLN---DTSFATNFSNRLRSLASAQFPANVPQKVDKRFFFTVGLGTSPC---QHNQTCQGP-NGTRFAASVNNISFALP---TTALLQSHFFGKSKGVYTSDFPISPIFP-FNYTG-------TPPNNTMVSNETKLVVLAFNTSVELVMQDTSIL-GAESHPLHLHGFNFFVVGQGFGNFDP--NKDPAEFNLVDPIERNTVGVPSGGWVAIRFLADNPGVWFMHCHLEIHTSWGLKMGWLVLDGKLPNQKLLHP-PADLPKC-----------------------
>JrLAC2-1 XP_018811081.1
------------MGASLPVSSAFVLAFLF-----ATNSLWVFPEAAAAEHAAG-VTRHY-----KFDIRLENVTRLCHTKSMVTVNGKFPGPRVIAREGDRLVVKVVNHVPNNISIHWHGVRQLRSGWFDGPSYITQCPIQTGQSYVYNFTIVGQRGTLWWHAHISWLRATVYGPLIILPKHN-ASYPFA-KPYEEVP-IIFGEWWNA-DPEAVISQALQTGAGPNVSDAYTINGLPGPLYNCSKKDTFKLKVKPGKTYLLRLINAALNDELFFSIANHSLTVVEADAIYIKPFKTNVLLITPGQTTNVLLKTKPQD-PNAAFLMLARPYFTGL---GTFDNSTVAGILEYEQS-SSSSS-------LKKRPLLKPALPPLN---ATSFVMNFTRKFRSLATAKFPAQVPQTVQKQFFFTVGLGSNPCP---RNQTCQGPNNSSKFAASVNNVSFILP---TTAILRAHFFGRSNGVFTTDFPSSPLQP-FNYTG-------TAPNNTNVSNGTKAVVLPYNTSVEVVMQDTSIL-GAESHPLHLHGFNFFIVGQGFGNFHP--SKDPLNFNLVDPVERNTVGVPSGGWVAIRFLADNPGVWLMHCHFDVHLSWGLRMVWVVQDGKLPNQKLPPP-PSDYPKC-----------------------
>JrLAC2-2 XP_018819657.1
MLVKDFVGRPRKMGASHPASPAFVVAFLF-----AINSLWVFPEVAFAKHAS--VTRHY-----KFDIRLQNVTRLCHTKSMVTVNGKFPGPRVFAREGDRLVVKVVNHVPNNISIHWHGIRQLRSGWFDGPSYITQCPIQTGQSYVYNFTIVGQRGTLFWHAHISWLRATVYGSLIILPKRN-ASYPFA-KPHKEVPPIIFGEWWNV-DPEAVISQALQTGAAPNVSDAYTINGLPGPLYNCSKKATYRLKVKPGKTYLLRLINAALNDELFFSIANHSLTIVEADAVYIKPFKTNVLVLTPGQTTNVLLKTKPHD-PNTTFLMLARPYFTGL---GTFDNSTVAGILEYENP-STSSSSPPTP--LKKRPLLRPKLPPMNSTISTSFVMNFTRKFRSLANAKFPANVPQTVQKRFFFTIGLGSNPCP---KNQTCQGPNNSSKFAASVNNVSFILP---TTALLQAHFSGRSNGVYTTDFPSSPLRP-FNYTG-------TPPNNTRVSNGTKVVVLQYNTSVELVMQDTSIL-GAESHPLHLHGFNFFVVGQGFGNFNP--NKDPANFNLVDPVERNTVGVPAGGWVAIRFIADNPGVWLMHCHFDVHLSWGLRMAWIVQDGKLPNQKLPPP-PSDYPKC-----------------------
>JrLAC2-3 XP_035541044.1
------------MGASLPVSPAFVVAFLF-----AINSLWVFPEVAVAKHAG--VTRHY-----KFDIRMQNVTRLCHKKSMVTVNGKFPGPRVFAREGDRLVVKVVNHVPNNITIHWHGIRQLRSGWFDGPSYITQCPIQTGQSYVYNFTIVGQRGTLFWHAHISWLRATVYGSLIILPKRN-ASYPFA-KPHKEVP-IIFGEWWNV-DPEAVISQALQTGAAPNVSDAYTINGLPGPLYNCSKKDTYRLKVKPGKTYLLRLINAALNDELFFSIANHSLTIVEADAVYIKPFKTNVLVLTPGQTTNVLLKTKPHD-PNTTFLMLARPYFTGL---GTFDNSTVAGILEYENP-STSSS-PPTP--LKQRPLLRPKLPPMNSTISTSFVMNFTRKFRSLANAKFPANVPQTVQKRFFFTIGLGSNPCP---KNQTCQGPNNSSKFAASVNNVSLILP---TTALLQAHFSGRSNGVYTTDFPSSPLRP-FNYTG-------TPPNNTRVSNGTKMVVLQYNTSVELVMQDTSIL-GAESHPLHLHGFNFFVVGQGFGNFNP--NKDPANFNLVDPVERNTVGVPAGGWVAIRFIADNPGVWLMHCHFDVHLSWGLRMAWIVQDGKLPNQKLPPP-PSDYPKC-----------------------
>JrLAC4-1 XP_018825787.1
----------------------MDSWVR------VLVLV----LVCLFPALIECRVRHY-----KFNVAMKSTTRLCSTKPIVTVNGQFPGPTLYAREDDTVLVKVVNNVKYNVTIHWHGVRQLRTGWSDGPAYITQCPIQPGQSYVYNFTITGQRGTLLWHAHILWLRATVHGALVILPKRG-VPYPFP-KPHKEIV-VVLAEWWKS-DTEAVINQALQGGLAPNVSDAHTINGHPGPIANCSSEGGFKLPAQSGETYLLRIINAALNEELFFKIAGHQLTVVEVDATYVKPVKLDTIVIAPGQTTNVLLNANKN--SGK-YLVAASPFMDSP---IAVDNLTATANLHYSGTLSSAS-------------TTLTIPPPQN---ATAVANKFINSLRSLNSKKYPAKVPLKVDHKLFFTVGLGINPCP------TCKAGNG-SRVVASINNVTFVMP---TTALLQAHYFN-INGVFTTNFPGNPPHV-FNYTG-------TPSSNLQTTSGTKVYRLSYNSTVELVLQDTGII-APENHPVHLHGFNFFAVGRGLGNYNP--KTDPKKFNLVDPVERNTIGVPTGGWVAIRFRADNPGVWFMHCHLEVHTTWGLKMAFLVDNGKGPNQSLLPP-PSDLPKC-----------------------
>JrLAC4-2 XP_018825929.2
----------------------MDSWVR------VLVL-----LVCLFPAFIECRVRHY-----KFNVVMKNSTKLCSTKPIVTVNGQFPGPTLYAREDDNVLVKVVNHVKYNVTIHWHGIRQLRTGWSDGPAYITQCPIQPGQSYVYNFTITGQRGTLLWHAHILWLRATVHGALVILPKLG-VPYPFP-KPHKEIV-VVLAEWWKS-NTEAVINQALKGGLAPNVSDAHTINGHPGPVPNCSSQGGFKLPVQNGKTYLLRIINAALNEELFFKIAGHQLTVVEVDATYVKPVKLDTIVIAPGQTTNALITANRN--SGK-YLVAASPFMDSP---IAVDNLTATATLHYSGTLASAS-------------TTLTTPPPQN---ATAVANKFINSLRSLNSKKYPAKVPLKVDRKLFFTVGLGINPCP------TCKAGNG-SRVVASINNVTFVMP---TTALLQAHYFN-IRGVFTTNFPGNPPHL-FNYTG-------TPPSSLQTTNGTKVYRLPYNSTVELVMQDTGII-APENHPVHLHGFNFFAVGRGLGNYNP--KTDPKKFNLVDPVERNTIGVPTGGWVAIRFRADNPGVWFMHCHLEVHTTWGLKMAFLVDNGKGPNQSLLPP-PSDLPKC-----------------------
>JrLAC4-3 XP_018833357.1
----------------------MDSWVR------FLALL----VMCLFPALIECRVRHY-----KFDVVMRKTTRLCSTKPIVTVNGQFPGPTLYAREDDNVLVKVVNHVKYNVTIHWHGVRQIRTGWSDGPAYITQCPIQPGQSYVYNFTLTGQRGTLLWHAHILWLRATVHGGLVILPKRG-VPYPFP-KPHKEVV-VVLAEWWKS-DTEAVINKALQGGLAPNVSDAHTINGHPGPISNCSTQAGFTLPVQSGKTYLLRIINAALNEELFFKIAGHQLTIVEVDATYVKPVKLDTIVIAPGQTTNALITADQN--SGK-YLVAASPFMDSP---IAVDNLTATATLHYSGTLSSAP-------------TTLTSPPPQN---ATAVANKFINSLRSLNSKTYPAQVPMKVDHKLYFTVGLGINPCP------TCKAGNG-SRVVASINNVTFVMP---TTALLQAHYFN-MGGVFTTDFPGNPPHV-FNYTG-------TPPSSLQTNSGTKVYRLSYNSTVELVLQDTGII-APENHPVHLHGFNFFAVGRGLGNYNP--NKDPKNFNLIDPVERNTIGVPSGGWVAIRFRADNPGVWFMHCHLEVHTTWGLKMAFLVDNGKGSNQSLLPP-PSDLPKC-----------------------
>JrLAC4-4 XP_018859826.1
----------------------MDFWVVR-----ILALL----VVCLFPALIECRVRHY-----KFNVVTRNTTRLCSSKPIVTVNGQFPGPTLYAREDDNVLVKVVNHVQYNVSIHWHGVRQLRTGWSDGPAFITQCPIQPGQSYVYNFTITGQRGTLLWHAHILWLRATVHGALVILPKRG-VPYPFP-KPHKEVV-VILAEWWKS-DTEAVINEALKSGLAPNVSDAHTINGHSGPVANCSSQGGFRLPVESGKTYLLRIINAALNEELFFKIAGHQLTIVEVDATYVKPVKLDTIVIAPGQTTNALITADQN--SGK-YLVAASPFMDSP---IAVDNLTATATLHYSGTLANAP-------------TTLTIPPPQN---ATAVANNFITSLRSLNSKKYPAQVPLTIDHKLLFTVSLGINPCP------TCKAGNG-SRAVASVNNVTFVMP---TTALLQAHYFN-ISGVFTTDFPGNPPNV-FNYTG-------SGPSNIQTNNGTKAYRLSYNSTVELVLQDTGII-APENHPVHLHGFNFFAVGRGLGNYNP--NTDPQNFNLVDPVERNTIGVPSGGWVAIRFLADNPGVWFMHCHLEVHTTWGLKMAFLVDNGIGPSQSLVPP-PSDLPQC-----------------------
>JrLAC4-5 XP_035541017.1
----------------------MAPWIIR-----VIVLMLAVAACGLFPASVECMVRHY-----KFNVVMKKATRMCSSKPIVSVNGRSPGPTIYAREGDTVLVKVVNHVKYNVSIHWHGIRQFRTGWSDGPAYVTQCPIQPGQQYVYNFTITGQRGTLWWHAHILWLRATVHGALVILPKRG-VPYPFP-TPHKEVV-VVLGEWWKS-DVEAVINEALKSGLAPNVSDAHTINGHPGPLSSCPSQAGFRLPVNTSKTYMLRIVNAALNEELFFKIAGHKLTVVEVDAVYTKPFKTDTILIAPGQTTNALLTTDLR--SGK-YMVAASPFMDAP---IAVDNVTATAILHYSGTLASSA-------------TILTAPPPRN---ATQIAANFTKSLRSLNSRKYPARVPLKIDRSLLFTVGLGVNPCS------TCVNG---SRVVADINNVTFVMP---TISLLQAHFFN-ISGVFTDDFPGNPSIK-YNYTG-------TQPANFQTTTGTRLYRLAYNSTVQLVLQDTGMI-TPENHPLHLHGFNFFEVGRGLGNFNP--KKDPKKFNLVDPVERNTIGVPSGGWTAIRFRADNPGVWFMHCHLEVHTTWGLKMAFVVDNGKGPDESLLPP-PSDLPKC-----------------------
>JrLAC6 XP_018818348.1
-----------------MANLATSVLMLW-----LSLVSYSYIVHVTAQWSSGCSTRFY-----DFKVQSMRITKLCNTRNIVTVNRIFPGPVIYAQEDDRIIVKITNETPYNTTIHWHGIRQRLSCWFDGPSYITQCPIQAGQSFTYEFTMVQQKGTFFWHAHVSWLRATVYGAFVVYPKTG-VPFPFK-DPYEEHI-IILGEYWNQ-DVVELELNTTASGGSPPVADAYTINGHPGPNYNCSNNDVYKIDVVPGKTYLLRLINAGLNSENFFAIANHKLTIVEADAEYTKPFTTDRVMLGPGQTINVLVTADQP---IEKYSMAMGPYSSAKG--AAFQNILAIAHFQYSGAVTNSV-------------FLPAQLPRVG---DNLAVKTVMDGLRSLN----KVNVPKEIDTNLFITIGLNVQRCHSKTPKQNCQGLNN-GVMAASMNNISFIKP---RISLLEAYYRK-INGSFTDDFPGVPIEY-YDFVNGAPN---NIPNNTQSLNGTRVMVLEYGTRVQLILQDTGTV-TTENHPIHLHGFSFYVVGYGSGNYDP--QT--ANFNLVDPPYMNTIGVPVGGWTAIRFVSDNPGVWFMHCHLDVHQSWGLGTAFIVKNGKGNLETLPHP-PADLPRC-----------------------
>JrLAC7-1 XP_018812405.1
---------------------MTNMARLA-----VLLA--CTLVALLSSSMASAAIVEH-----SFNVQNLTVRRLCDEQVITAVNGSLPGPTIRVREGDILVVHVFNKSPYNMTIHWHGVFQLLSGWADGPEYVTQCPIRPGNSYTYKFKITGQEGTLWWHAHSSWLRATVHGALIIHPRSG-RSYPFP-KPHKEFP-ILLGEWWNA-NVVDVENEALATGGGPANSDAYTINGKPGDLYECSQNTTYKLTVVQGKTYMLRIINAALNNQLFFKIANHNMTVVAIDASYTKHYVTDVVIVAPGQTTDVLVVANQP--VG-SYYMAASPYASAEG--VDFDNTTTRGIIIYEGAPTSAAP-------------LMPTQPAFN---DTPTAHKFFTNLTGLAGGPHWVPVPRQVDEYMFVTFGINLTPCE---VNGTCDGPLE-QRLSASMNNVSFVFPSNSTVSMLQAFFFD-VSGVYTKDFPSNPPVK-FDYT--NSNISLDES-LIYAPKATKVKKLKYNSTVEMVLQNTAFV-GVENHPIHLHGFNFHILAQGFGNYDP--INDPKMFNFDNPQIRNTIAVPVGGWAVIRFKANNPGVWLAHCHLDVHLPWGLAMGFEVENGPTPATTLPPP-PADLPQC-----------------------
>JrLAC7-2 XP_035544756.1
---------------------MG--ARFQ-----FFLA--CAL-ALLASSIISAAVVEH-----TFHVQNLTVQRLCREQVITAVNGSLPGPEIRVQDGDDLVVHVVNKSPYNITIHWHGVFQLLSAWADGPAYVTQCPIRPGQTYAYKFKITRQEGTLWWHAHVSWLRATVYGALIVTPRHGPTSFPFR-KPYQDVP-ILLGEWWNA-NVVDVENQGQALGTAPNISDAYTINGQPGDLYSCSKANTYKLTVVKGKTYMLRIINAALNNQMFFKIANHTMEVVAIDASYTRPYVTDVVVLAPGQTTDVLLVANQT--VG-SYYMAASPYISIQGISIPFVETATTGILVYEDA-TSATP-------------LMPAIPAFN---DTTTAHKFYTNLTGLVSWPTWVSVPKEVEVEMFMTFGLNLAPCS---GGDTCAGPFG-QRLSASMNNESFEFPSR--LSMLEAFFDK-VGGIYTTDFPSKPPVE-FNYT--DPSISFDQS-LLFAPKSTKVKKLNYNSVVQIVLQNTALI-ARENHPLHLHGFNFHVLAQGFGNYDP--VNDGKRFNLFNPQIRNTIAVPTGGWAVIRFQANNPGIWMAHCHLDVHLPWGLGMAFEVENGPTLPSRLPPP-PVDLPQC-----------------------
>JrLAC9-1 XP_018807802.2
----MSLASASTEADQADSLRSEKGSMALTSGFLGIGLLLIICWMLPGLAQAN-MIHYY-----DFVLKEINFTRLCSSKSLLVVNESLPGPVIRVTKGDTVYVNVHNQGSYGVTIHWHGVHQPRNPWSDGPEYITQCPIEPSSNFTYEIIFSDEEGTLWWHAHSDWTRAGVHGAIVVLPSNN-TGFPFP-QPDAEEI-VVLGSWYKG-DVNAEVAEDLEAGADTPRSNSYIINGQPGDFLPCSNQSTYKWRVDYGKTYLLRLVNAAMNAELYFAIAQHSLTVVGMDGSYLKPVETDFVMISPGQTMDILVKANQP---LGRYYIAARQFDSARPDVTDYDQTNATAILEYSGNYSTSSS----------TPIFPSSLPTYQ---DIKSALNFTNRLRSLADQDHPVNIPINITTRMYITVTMNNVVFD-------YEGVSS-SALSSALNNVSWINQD---TDVLLAYYRNLSG-FYTTDFPDFPPSF-FNFTAL----DVP-DNATDTIQGTKVKMLDYNEEVEIVFQGTNVFDASEDHPMHLHGYTFYVVGSGGGNFDN-ETDPK-GYNLVDPPKMNTVSVPKNGWLALRFKASNPGVWLWHCHLDRHLSWGMNTVFIVRNGDTPETSIREP-PPYLPPCTGSSPIQLLHFDNSNENKLNTIN
>JrLAC9-2 XP_018850979.1
--------------------------MDVFSKLILW--LAFLGSFIVCLADG--DVHYY-----DFVLREKNYTRLCSTKSMLVVNDSFPGPVIRVHKGDTVFVNVHNEGSYGVTIHWHGVKQPRNPWSDGPEYITQCPIEPGSNFTYEVIFTTEEGTLWWHAHSDWTRSSVHGAIVIYSPDE-TTYPYP-KPDDEEI-LVLGSWYLG-DVNKLVDEDLQTGADTPRSNCYVINGQPGDLLECSQDSTYRWVVDYGKTYLVRIVNAAMNAELFFAIANHNLTVVGMDGNYVKPINTDYVVISPGQTMNVLLTANQS---LGHYYIAARQYDSARPDVTDYDQTNATAIIMYSGNY-TAPN----------HPVFPSSLPTYE---DFIAADMFLDRLRSLASEDYPVDVPLNVTTKMYITVEMNQILCPN----ESCEGING-NRLSSSLNNISFVNPS---TDVLMAYYRNLSAGVYTDDFPNWPPSM-FNFTQE----DLP-FNTTVPIQGTKVKMLNYNEEVEITFQGTEVLNASENHPMHVHGHSFYVVGSGYGNFNN-ETDPK-SYNLVDPLEVSTIGVPKNGWATIRFKANNPGVWFWHCHLDRHLSWGMNTVMIVKNGGTPETSIRPP-PPYMPSCNVPYLTWIEDFDDSSREDVY---
>JrLAC9-3 XP_018848200.1
--------------------------MALPSGLLGL-LLLLLHGMLFGLAQG--DVHFY-----DFVLRETNFTRLCSSKNMLVVNESLPGPVIRVTKGDTVFVNVHNQGDYGVTIHWHGVHQPRNPWSDGPEYITQCPIEAGSNFTYEVIFSDEEGTLWWHAHSDWTRAGVHGAIVVMPNND-TGFPFP-QPDGEEI-LVLGSWYKG-DVNAEVAEDLEDGSDTPRSDSYIINGQPGDLLPCSAENTYRWQVDYGKTYLLRLVNAAMNAELYFAIAQHVLTVVGLDGSYLKPVVTEYVMISPGQTMDILVTANQTR--LGRYYMAARQFDSVRPDDTDYDQTNVTAILEYRGNY-TPTS----------TPIFPSSLPTYE---DIKSAIYFTDRLRSLADQDHPVNVPKNITTMMYISVAMNSITFD-------YEGTSR-SSLSSSLNNVSWVNPT---TDVLLAYYRNMSG-FYTTDFPDFPPTL-YNFTAD----TAP-DYTTDTSQGTRVKVLDYNEEVEIVFQGTTVLDASEDHPMHLHGYTFYVVGSGAGNFDN-ETDPANSYNLVDPPKMNTVSLPKRGWVALRFKASNPGVWLWHCHLDRHLSWGMNTVFIVKNGNTPETSIREP-PTYMPSCEASSPIRLLNFDDSNERE-----
>JrLAC9-4 XP_035547119.1
---------------------MKLN--RIGLLFGFLGFL-FLDGLLV-CT--AKNVHHY-----NFTLTETNFTRLCTTKSMFTVNGQWPGPTIHVRKGDTAFVNVHNDGNYGVTIHWHGVKQPRNPWSDGPENITQCPIQPGKNFTYEVIFSDEEGTLWWHAHSDWSRATIHGAIVILPEEG-LSYPFA-KPYAEQV-LILAEWYNG-DVKELIDNATTTGADPQISDAYAINGQPGFPNNCSNETTYRFPVEYGKTYLLRVVHAGMNEEMFFGIAKHNLTVVAQDAAYIKPITTDYVMMTPGQTMDILFTADQDP--S-YYYIAATPFVDAN---VPFDSSNTSAIMQYAGNY-TPPS----------SPPYP-SLPNAT---DRDAAENFTTRIRALASSEHPINVPTEIDTQIFITVSVNEIFCPN----ESCGGPNG-NRLSASLNNISFLTPT---IDILQAYYKNLSN-VFTKDFPNKPLYV-FNFTGD----VGNN--TLYPSQGTNVTTIDYGAAVEIVFQGTNVQ-TPENHPMHLHGFSFYLVGTGYGNFNE-TTSPE-TYNLEDPPEVNTIGVPKNGWATIRFIANNPGVWFMHCHLERHASWGMATVIIVKNGPTNDTSVLPILPDNLPICS----------------------
