# Supplementary material for: The role of JrLACs in the lignification of walnut endocarp
Source: BMC Plant Biol. 2021 Nov 3;21:511. doi: 10.1186/s12870-021-03280-3 (PMC8565057; doi:10.1186/s12870-021-03280-3)
Supplement: Supplementary file 7 — Additional file 7. Primers. [file 12870_2021_3280_MOESM7_ESM.xlsx]

## Sheet: Sheet1
Gene	Primers (5' to 3')
JrLAC1-F	AAGGTGAGTCGTTTGTGCCA
JrLAC1-R	GTCCATCTGCCCATCCTGTT
JrLAC2-1-F	ACGTCCACTTCTCAAACCCG
JrLAC2-1-R	AGGTCTGGTTTCTTGGGCAG
JrLAC2-2-F	CCTTCTGCTTGCATGGGTGA
JrLAC2-2-R	TAATACGAGAGGCAAGCCGAG
JrLAC2-3-F	TGACCCGGTTGAAAGGAACA
JrLAC2-3-R	TGCATTCAGTCACCCAAAAGG
JrLAC4-1-F	CCTGGTCGATCCTGTTGAGA
JrLAC4-1-R	TTTGCTACCAGTAATGTAAACTTGT
JrLAC4-2-F	AGCTATGCACGCTTGAGGTT
JrLAC4-2-R	TCCCCACAACAAAAATGCTCG
JrLAC4-3-F	ACATGGGGGCTTAAGATGGC
JrLAC4-3-R	GTCGAGTCGTCTCCCACATC
JrLAC4-4-F	CCTCCACAAAATGCCACTGC
JrLAC4-4-R	GACACTAGCCACTGCCCTAC
JrLAC4-5-F	GCGCTTTAGTCATCTTGCCC
JrLAC4-5-R	AAAGCCTGCCTGAGAAGGG
JrLAC6-F	AGGACCCGTATGAGGAGCAT
JrLAC6-R	TCCGAGTTTAAGCCTGCGTT
JrLAC7-1-F	GTGCCCAATACGTCCTGGAA
JrLAC7-1-R	AGCAAGTGCCTCGTTCTCAA
JrLAC7-2-F	GTTCAAGACGGTGACGACCT
JrLAC7-2-R	GTAAGTTTGTCCCGGGCGTA
JrLAC9-1-F	AGGGATCCATGGCTCTGACT
JrLAC9-1-R	AGGGCCTGGCAAACTTTCAT
JrLAC9-2-F	AGTGTTCGGAGGCTTGTCTG
JrLAC9-2-R	GTACATCCCCATCTGCCAGG
JrLAC9-3-F	ATACCGTTTCCCTGCCCAAG
JrLAC9-3-R	CGTCTCAGGAGTGTTGCCAT
JrLAC9-4-F	TGTCTGGTGAGGGGATCAGT
JrLAC9-4-R	CGTATCGCCTTTGCGAACAT
JrLAC11-1-F	GTTGGGGATTGAAAACGGCA
JrLAC11-1-R	AAACACTGGCCTGCAACTTT
JrLAC11-2-F	CTCCCCGATTCCCAGCAAAT
JrLAC11-2-R	GAGCTTGAAGGAGGCCAGTT
JrLAC12-1-F	GCCATTCTTGAGTACAAGTC
JrLAC12-1-R	TGAGGCCTAAACCGATTG
JrLAC12-2-F	CGGCTTAGCAGAGATGGGAG
JrLAC12-2-R	CACAGCCTCTTCACTGGTGT
JrLAC13-F	AACATCAGCCTCCATTGGCA
JrLAC13-R	TGTATTCTCGCTTGGGCGTT
JrLAC14-1-F	CTGAGGGAGACGAGTTTTACAAGG
JrLAC14-1-R	GTGGACATGGACAAATGCAGTATCC
JrLAC14-2-F	GACACCACTGCTCCCTTTGA
JrLAC14-2-R	AGGGTGCTCTTTGCTTGCTA
JrLAC14-3-F	GGGATCTGAAGGCCATACCG
JrLAC14-3-R	TCACGCCGTTTACTATGCGT
JrLAC14-4-F	TTGCAGGCATACACCAGAGG
JrLAC14-4-R	TCCCGACCACGTAGAAGCTA
JrLAC14-5-F	CTGCAGACAACTTCACAAAA
JrLAC14-5-R	ATGATGCATTAGCGCAAAAC
JrLAC14-6-F	TATCGTTTGCCAGTCCGACG
JrLAC14-6-R	GAGCTTGGTTTGCTGTGAGC
JrLAC14-7-F	CCATCGTCGCCTGTCTATCC
JrLAC14-7-R	ACACGAGGCATTGGGACATT
JrLAC14-8-F	CTGAGACAAGCATCCGCCAA
JrLAC14-8-R	ACTGCAACTAACTGTCGCAC
JrLAC15-1-F	CAGTTCCCAAGAGTGGGTGG
JrLAC15-1-R	AGCCAGATTGATTTGCTTTATCGT
JrLAC15-2-F	AACCTCACAGTCGTGGGAAC
JrLAC15-2-R	CGGCTGCGCTAGAATAGACA
JrLAC15-3-F	GCCATCAGATTCGTGGCAAA
JrLAC15-3-R	GCTCTCTCGTCCAACACATC
JrLAC16-F	GTGGTTGGGAAGGGGTTAGG
JrLAC16-R	CTCGTTCGGGCCTTTACCAT
JrLAC17-1F	GAGATCCACACGAGCTGGG
JrLAC17-1R	CTTAGCTCCACATGGACGAACA
JrLAC17-2F	CAGACGGACCAGCCTATGTC
JrLAC17-2R	CTTCGGGAGGATGACGATGG
JrLAC17-3-F	CTGGAGATCCACACGAGCTG
JrLAC17-3-R	CCAATGCCAAATCCGGTGAA
JrLAC17-4-F	CTGAGATTGCACTTGCTGGC
JrLAC17-4-R	AGAAGTTGGTCACCCTCCCT
JrACT2-F	TCCACCATGTTCCCTGGTAT
JrACT2-R	ACCTCCCAATCCAGACACTG
